# Supplementary material for: Higher dietary polyphenol intake is associated with reduced pain sensitivity and migraine-related disability: A cross-sectional analysis
Source: PLoS One. 2026 Jun 8;21(6):e0351122. doi: 10.1371/journal.pone.0351122 (PMC13245775; doi:10.1371/journal.pone.0351122)
Supplement: S1 Data — (XLSX) [file pone.0351122.s001.xlsx]

## Sheet: Data Collection
Demographics and Clinical Variables																Body Composition						Clinimetrics																										Biomarkers
Subject No.	Gender	Dominant Hand	Age	Height	Migraine_Dx	Comorbidities	No._migraines_last_24h	No._migraines_last_3months	Work_days_lost_3months	Laterality	Years_since_dx	Mean_pain_intensity	Days_last_attack	Prophylaxis_medication	Medication_last_24h	Weight	Lean_mass_(kg)	Fat_mass_(%)	Visceral_fat	Bone_mass	BMI	PSS	MIDAS_Q1	MIDAS_Q2	MIDAS_Q3	MIDAS_Q4	MIDAS_Q5	MIDAS_TOTAL	MEDAS	UDP_Mas_L	UDP_Mas_R	UDP_TempAnt_L	UDP_TempAnt_R	UDP_TempMed_L	UDP_TempMed_R	UDP_ECOM_L	UDP_ECOM_R	UDP_TS_L	UDP_TS_R	UDP_C2-C3_L	UDP_C2-C3_R	UDP_Thenar_L	UDP_Thenar_R	Grip_Dom_Mean	Grip_Dom_Max	Grip_Non_Dom_Mean	Grip_Non_Dom_Max	Plasma_chol	HDL
73	1	1	26	1.59	Chronic	Depression	0	11	0	0	3	6	1	botulinum toxin	duloxetine (depression)	67.5	40.5	37.1	5	2.2	26.9	28	6	8	16	10	5	45		1.52	1.75	1.73	1.9	1.77	2.64	1.92	2.5	3.74	3.81	2.69	2.99	3.78	3.87	24	24.9	23.35	24.4	250	60
43	1	1	35	1.6	Chronic	Hypothyroidism, sinus tachycardia	3	90	6	0	2	7	0	NSAIDs	Enantium	48.5	38.6	16	1	2.1	18.9	23	7	50	30	40	15	142		1.39	1.37	0.86	0.67	0.8	1.03	1.15	1.08	1.45	1.23	2.08	1.72	1.91	2.1	20.85	22.6	19.8	20	102	47
24	2	1	51	1.7	Chronic	HTN,	0	8	0	0	30	8.5	33	Botox, nolotil	atenorol	108.8	63.4	38.7	22	3.3	37.6	15	0	2	2	3	0	7		1.705	1.87	1.755	1.8	1.515	1.53	1.975	1.865	1.89	2.3	1.72	1.965	2.47	3	27.4	28.7	13.05	14.8	183	57
67	1	1	17	1.63	Chronic	none	1	24	0	0	3	6	1	Ibuprofeno	no	50.9	50.9	17.8	2	2.1	19.2	16	0	2	0	0	0	2		1.21	1.21	1.06	1.07	1.27	1.48	1.29	1.14	2.2	1.54	1.95	1.32	2.39	2.69	26.1	27.1	24.6	25.1	100	67
12	1	1	33	164	Chronic	no	No	30	0	0	20	8	6	Naproxen (550 mg)	No	62.5	43.5	26.7	3	2.3	23.2	12	0	15	1	15	0	31		1.335	1.99	1.255	1.695	1.73	1.925	1.91	1.845	2.24	2.365	3.075	2.2	2.205	2.79	31.35	32.4	28.75	29.1	143	47
53	1	1	60	1.6	Chronic	Hypothyroidism, chronic gastritis, type I diabetes	4	300	40	0	22	10	0	botox	triptan, nolotil, antalgil	63.3	37.9	36.9	8	2	24.7	22	80	20	80	10	80	270		1.33	1.65	1.7	1.58	1.78	2.04	1.38	1.76	1.78	2.34	1.68	1.93	3.25	3.81	15.75	16.4	13.8	14.8	111	34
23	1	1	35	1.5	Chronic	no	1	11	0	2	2	8	1	Botox	no	43.7	43.7	18.9	1	1.8	19.4	35	0	15	5	10	5	35		1.175	1.375	1.425	1.295	1.04	1.39	1.12	1.16	1.8	1.755	2.525	2.435	1.835	2.45	17	17.8	17	17.5	80	37
41	1	1	46	1.59	Chronic	Intracranial HTN, psoriasis, papilloedema, headaches, lateral stenosis	3	50	0	0	15	7	0	Edemos, propranolol, fluoxetine, furosemide, topiramate, lorazepam, trazodone, iron, reversus	no	93.6	47.3	46.8	12	2.5	37	34	2	2	50	60	80	194		3.56	4.32	6.3	6.32	5.6	5.7	5.36	5.45	7.83	6.54	4.94	6.09	5.88	7.04	18.3	19.6	19.1	20	165	51
3	1	1	66	157	Chronic	no	This morning	16	1	2	2	7	12	Amitriptyline (1/2 tablet 25 mg)	None	66.6	41.4	34.4	9	2.2	27	22	0	3	4	3	4	14		1.265	1.52	1.45	1.76	1.805	2.07	1.43	2.155	1.855	2.025	2.05	2.55	2.2	2.535	29.2	30.6	26.4	26.9	190	45
20	1	2	57	1.66	Chronic	HTN, diabetes, psoriasis, vertigo, anxiety, depression, fatty liver.	2	60	0	0	4	7	1	botox + zonisamide	naproxeno	93.9	52.3	41.4	11	2.8	34.1	28	0	15	8	15	5	43		1.06	1.155	0.97	1.33	1.085	0.99	0.99	1.41	1.12	1.12	1.35	1.415	1.47	1.89	17.4	18	18.75	20.4	320	34
51	1	1	63	1.62	Chronic	no	0	10	0	2	43	5	12	erenumab	no	45.8	35.8	17.7	4	1.9	17.5	22	0	0	0	0	0	0		1.01	1.03	1.08	1.07	1.8	1.98	1.65	1.42	1.48	1.21	1.62	1.98	2.98	2.48	23	23.2	19.3	20.3	179	54
33	1	1	52	1.7	Chronic	Hashimoto	0	10	0	1	22	3	10	Ibuprofeno, Naproxeno, Almogram, Sumial, Deprax	Sumial, Deprax	75.5	46.6	35	15	2.5	26.1	7	0	0	0	0	0	0		2.48	2.4	2.03	2.12	2.2	2.55	2.48	2.26	2.19	2.09	2.16	2.7	3.28	2.94	22.05	23.4	17.05	15.8	200	50
48	1	1	60	1.7	Chronic	no	1	90	0	2	2	8	15	mirtazapine, gabapentin	paracetamol	63.2	39.1	34.9	7	2.1	21.9	20	0	2	1	2	5	10		2.12	2.12	1.51	2.18	2.44	2.74	1.82	2.28	1.92	1.96	2.5	2.89	3.69	3.59	13.6	13.9	13.15	13.5	142	57
49	1	1	23	1.78	Chronic	Genetic trisomy, hyperneutropaenia	3	30	0	1	1.5	7	0	enantium	Enantium	50.2	39.1	17.9	1	2.1	15.8	20	0	0	0	0	0	0		1.82	1.88	1.36	1.65	1.28	2.47	2.44	1.83	1.66	2.73	2.68	2.67	2.76	2.54	17.3	19.1	16.55	16.7	89	43
57	1	2	40	1.67	Chronic	no	1	30	0	0	4	8	0	botulinum toxin, cibelium, magnesium	Enantium	72.6	43.2	37.3	8	2.3	26	19	0	0	0	0	0	0		1.08	1.54	1.11	1.55	1.09	1.21	1.02	1.08	2.06	1.83	1.29	1.33	3.03	3.25	17.4	20.8	16.95	15.9	230	34
14	1	1	64	152	Chronic	Dizziness	Yes	25	0	0	12	5	35	Maxalt (when having migraines) + Botox	Nervibolol	66.4	37.4	40.7	10	2	28.7	25	1	1	2	1	1	6		1.51	1.61	1.655	1.74	1.95	2.105	1.71	1.755	2.59	2.59	2.325	1.73	2.155	2.59	17.1	18	17.1	17.4	210	70
54	1	1	46	1.7	Chronic	Monoclonal gammopathy, lymphadenopathy	1	4	0	2	20	9	4	naproxeno, motilium	naproxen and motilium	60.1	41.5	27.2	4	2.2	20.8	34	0	84	3	5	3	95		1.03	1.09	0.93	1.28	0.94	1.22	0.77	1.03	1.75	1.72	1.29	1.43	3.11	3.63	27.25	27.4	24.4	26	99	67
17	1	1	38	1.69	Chronic	no	No	2	0	0	4	9	28	Botox	Enantium	73.8	44.1	37.1	6	2.4	25.8	20	0	10	2	5	5	22		0.725	0.725	0.39	0.415	0.43	0.51	0.33	0.56	0.575	0.575	0.605	0.8	1.13	0.78	27.85	29	25.15	25.7	148	38
55	1	2	48	1.65	Chronic	no	1	20	0	0	35	7	0	sumatriptan	Enantium	63.3	42.2	29.8	5	2.3	23.3	21								1.05	0.92	0.85	0.71	0.91	0.87	1.19	1.12	1.28	1.14	1.12	1.02	2.2	2.28	27.75	29.3	23.4	24	101	87
10	1	1	52	165	Chronic	no	No	21	0	0	12	6	15	None (sumatriptan when migraine occurs)	Citalopran	83	46.9	40.5	9	2.5	30.5	27	0	5	2	8	2	17		1.63	1.61	1.195	1.21	1.14	1.405	1.175	1.285	1.79	1.83	1.945	1.83	2.43	2.8	29.55	30	27.45	28.1	180	32
36	1	1	47	1.7	Chronic	COPD, fibromyalgia, bronchiectasis	0	7	0	0	16	7	60	botox, triptizol	no	81.7	43	44.5	9	2.3	28.3	40	0	5	2	2	0	9		1.37	1.27	0.84	0.88	2.09	1.42	1.19	1.42	1.39	1.24	0.82	0.64	1.84	1.52	20.9	22.1	23.4	23.4	156	64
32	1	1	39	1.7	Chronic	Hypothyroidism, Congenital Vocal Cord Disease	0	20	0	0	22	7	7	Levotirosina, Celecoxib, Tranquimacin, Pregabalina	Levotirosina, Celecoxib, Tranquimacin, Pregabalina	76.8	44.7	38.7	6	2.4	26.6	25								3.04	2.84	2.49	2.03	2.26	2.28	2.12	2.06	2.24	2.56	2.6	1.8	3.74	4.25	23.15	23.8	24.55	25.7	96	49
44	1	1	50	1.54	Chronic	HTN	0	50	4	2	21	8	4	zomil, maxal	no	51.9	33.5	32	5	1.8	21.9	37	4	50	30	50	20	154		0.97	1.29	1.06	1.15	1.21	1.86	1.21	1.43	1.7	0.89	2.61	2.87	3.03	3.56	14.6	14.9	14.5	15.5	189	58
66	1	1	54	1.72	Chronic	HTN	0	3	2	0	7	8	0	Almogran, ajobi, omeprazole, manidipine	omeprazole, manidipine	75.8	42.4	41	8	2.3	25.6	18	0	4	2	2	2	10		2.25	2.48	2.72	3.32	4.5	4.21	2.34	2.02	2.45	2.67	2.61	1.91	3.03	3.11	22.6	23.5	23.4	23.8	189	50
16	1	1	46	1.66	Chronic	Dizziness, blurred vision	Yesterday	15	On sick leave	1	34	8	1	Triptan (with crisis)	Rizaptriptan	62.8	41.9	29.8	5	2.2	22.8	17	8	20	12	15	4	59		0.515	0.615	0.635	0.555	0.91	0.915	0.52	0.42	1.22	1.22	1.62	1.25	1.63	1.8	24.5	24.6	19.55	20.3	88	34
22	1	1	40	1.71	Episodic without aura, low frequency	no	no	5	0	0	0.5	6.5	16	Naproxen, Aspirin, Ibuprofen (depending on type of pain)	no	67.6	44.5	30.7	4	2.4	23.1	32	0	6	4	2	4	16		2.57	2.46	1.665	1.705	1.65	2.03	2.06	1.85	2.03	1.955	2.36	2.38	2.405	2.265	29.7	32.3	23.45	26.5	189	55
63	1	1	67	1.64	Chronic	Huntington's chorea, Osteoarthritis	0	35	0	0	10	8	10	maxalt, zaldiar	zaldiar	65.5	40.1	35.5	9	2.2	24.4									1.21	1.52	1.27	1.29	2.2	1.65	1.65	1.75	1.71	1.51	1.5	1.48	2.31	2.76	25.5	26.1	22.5	22.9	180	32
35	1	1	34	1.59	Chronic	no	2	24	4	0	25	7	0	triptizol, monoclonal antibody	no	71.6	43.6	35.9	6	2.3	28.3	28								2.19	1.74	1.48	1.54	2.18	1.76	1.34	1.62	2.26	1.94	2.24	2.09	2.84	3.49	27.25	28.2	21.05	22.5	143	43
27	1	1	58	1.67	Chronic	Altered balance	No	18	0	2	30	7	7	Nolotil + Topomax	Topomax	77.8	42.2	42.9	10	2.3	27.9	13								3.155	1.96	2.17	3.3585	2.45	2.61	2.75	3.24	4.015	3.75	2.8	2.855	3.99	3.185	20.9	19.85	18.4	18.1	146	31
70	1	1	39	1.58	Chronic	Tumour (benign)	0	10	0	1	27	10	8	Dopamax, lobibol, zomil	Dopamax	48.9	35.9	22.7	2	1.9	19.6	15	35	5	4	7	4	55		0.91	0.94	0.77	0.99	0.71	0.93	0.77	0.98	1.98	1.06	1.53	1.14	2.24	2.14	19.5	19.6	21.55	22.1	120	60
61	1	1	40	1.75	Chronic		1	20	3	2	8	7	1	Relpax, naproxeno	Relpax, naproxeno	81.3	55.7	27.9	10	2.9	26.5	26	2	8	15	10	5	40		2.31	2.38	1.7	1.85	2.23	2.31	1.65	1.82	2.65	2.56	1.91	1.79	4.35	3.62	46.9	48	42.9	44.8	120	70
31	2	1	34	1.85	Chronic	Anaemia	2	180	0	1	2 months	7	1	Iron, omeprazole	Iron, omeprazole	114.5	74.9	31.2	13	3.9	33.5	7	0	2	2	2	2	8		2.78	3.28	3.99	3.99	3.4	4	3.56	3.84	4.2	5.4	5.12	5.14	7	6.42	36.4	39.5	34.2	36	181	32
26	2	1	44	1.73	Confirm (Confirm with Andrea)	No	No	12	0	2	5	4	7	Reppal	no	62.7	53.2	10.7	4	2.8	21	34	2	10	10	20	5	47		1.615	1.6	1.77	2.255	2.035	2.08	2.015	2.41	2.155	2.77	2.985	1.97	3.28	3.555	41.1	39.7	37.4	36.95	133	52
46	1	1	50	1.67	Chronic	no	1	15	2	0	6	7	1	gabapentin, metoprolol	paracetamol and nolotil	72.7	42.3	38.7	8	2.3	26.1	17	2	4	4	4	2	16		1.31	1.14	1.14	1.17	1.43	1.53	1.34	1.44	2.9	2.39	2.38	2.32	3.08	3.92	19.5	19.9	20.15	21.5	189	35
8	1	1	43	165	Chronic	no	No	10	0	0	38	7	10	Zormiflash (2,5 mg7d)	NO	64.6	40.3	34.2	5	2.2	23.7	4	0	0	3	0	0	3		1.16	1.385	1.24	1.22	1.33	1.33	1.07	1.15	2.19	2.905	2.215	2.15	1.365	1.575	24.75	25.1	20.15	21	220	66
15	1	1	45	166	Chronic	Accelerated myopia	Now	60	2	2	4	8	5	Botox	None	76.7	41.3	43.3	8	2.2	27.8	21	7	20	0	20	0	47		0.965	0.785	0.63	0.63	0.665	0.6	0.19	0.38	1.005	1.005	0.2	0.305	1.58	1.84	13.85	15.4	14.4	14.6	93	32
11	1	1	49	153	Chronic	Vertigo	No	4	0	0	10	9	30	Sumatriptan + enantium	No	85.8	41.2	49.4	13	2.2	36.6	25	5	13	5	10	3	36		2.25	1.815	2.23	2.065	2.19	2.05	1.72	2.025	1.97	2.44	3.15	2.5	3.15	3.275	17.7	18.4	16.95	17.1	220	35
60	2	2	53	1.8	Chronic	Multiple sclerosis	0	7	not working	0	10	7	20	Monoclonal, Rizatriptan, Ibuprofeno	Lorexal, Siordalum, Lorametocepam	68	43	18	2	2.4	21	39	0	10	35	30	10	85		2.65	3.7	2.2	1.8	3.8	3.82	2.66	2.51	4.3	4.6	2.91	2.94	5.34	5.42	38.2	38.6	27.2	28.2	98	60
21	1	1	55	1.71	Chronic	no	no	18	0	1	27	7	4	Dopamax (50 mg/d) + Lovivol (5 mg/d)	Paracetamol + Lovivol	71.2	46.9	30.7	6	2.5	24.4	16	0	10	10	8	3	31		1.975	1.65	1.265	1.69	1.79	1.975	1.95	1.925	1.705	1.705	2.465	2.92	3.125	2.135	23.75	24.1	21	21.9	118	64
4	1	1	56	166	Chronic	no	Tonight (daytime episodes present)	24	0	0	13	6	None	Maxal (1/day)	Yes (maxal)	57.1	39	28.1	5	2.1	20.7	9	0	0	0	0	0	0		1.63	1.655	1.59	1.38	2.205	2.185	1.87	1.995	2.92	2.585	3.4	3.16	2.305	2.685	22.95	23.4	22.5	22.8	170	37
71	1	1	29	1.7	Chronic	None	1	16	5	0	17	7	1	Nebibolol, Linda	Relex	60.7	41.5	28	2	2.2	21	14	2	16	5	10	5	38		1.66	1.34	1.26	1.09	0.83	1.26	1.1	1.5	1.19	1.02	1.77	1.91	2.47	2.23	25.8	26.3	25.8	26.5	100	60
5	2	1	54	171	Chronic	no	Yesterday	12	0	1	9	8	1 day	Naproxen (50 mg) + Topamas (50 mg)	Naproxen (50 mg) + Topamas (50 mg)	74.8	54	24.1	11	2.9	25.6	25	0	0	0	0	3	3		2.165	1.55	1.625	1.625	1.56	1.405	1.4	0.83	2.03	2.095	2.505	2.5	2.3	2.315	36.2	36.5	35.45	36.4	189	77
30	1	1	39	1.66	Chronic	Meningioma	0	3	0	0	13	7	20	No	No	66.6	40.9	35.3	5	2.2	24.2	33	2	3	0	2	1	8		1.395	1.29	1.54	1.385	1.51	1.865	1.335	2.44	2.775	3.32	2.365	1.875	2.61	2.605	25.7	22.65	24.7	23.75	101	60
38	2	1	42	1.61	Chronic	Epilepsy, depression, aqueductal stenosis	1	18	0	0	3	7	10	sumatriptan, rizatriptan, naproxeno	briviact, bimpat, sertraline, zenobamato (epilepsy)	63.1	44.9	24.9	9	2.4	24.3	28	0	6	4	4	2	16		1.42	1.23	1.14	1.2	1.08	1.2	1.36	1.45	1.78	2.17	1.52	1.52	2.08	2.27	28.85	30.3	32.95	34.7	138	45
1	1	1	49	160	Chronic	no	Currently having one, note	90	21	0	6	5	1	Propranolol 10mg 2x/day	no	59.4	39	30.9	3	2.1	23.2	12	21	4	0	0	0	25		1.2	2.02	2.03	2.425	1.975	1.975	0.92	1.59	1.755	2.765	1.8	1.585	2.73	2.43	20.95	21.8	22.3	23.5	136	44
7	1	1	52	169	Chronic	no	Tonight (daytime episodes present)	25	1	2	38	7.5	Yesterday	Injection 140 Imovit (preventive), relpax and ibuprofen (when having migraine)	Relpax (2) + Ibuprofeno (1)	68.2	42.2	34.9	7	2.3	23.9	16	0	6	6	0	1	13		1	1.24	1.1	1.3	1.04	1.38	1.19	1.22	2.23	2.06	1.185	1.605	1.715	1.615	22.15	23.4	17.6	18.1	150	60
25	1	1	31	1.66	Confirm (episodic?)	no	0	20	0	0	7	7	10	no	no	58.9	40.9	26.8	2	2.2	21.4	32	0	3	2	0	1	6		1.64	1.785	1.755	1.765	2.115	1.875	1.77	1.84	2.645	1.915	1.485	1.3	2.665	2.61	24	23.4	26.2	25.95	97	59
40	1	1	40	1.68	Chronic	no	1	6	0	0	17	7	0	naproxeno	no	57.2	38.8	28.5	3	2.1	20.3	37	1	10	10	0	10	31		3.3	3.21	3.17	2.68	3.82	3.57	3.25	3.64	6	6	6.2	6.2	5.13	4.66	28.3	28.4	29.05	29.6	131	48
47	1	1	61	1.68	Chronic	HTN, hypercholesterolaemia	1	72	1	0	50	5	30	duloxetine, triptizol, monoclonal antibodies	Enantium	65	37.3	39.6	8	2	23	28	1	16	5	14	5	41		3.52	3.3	3.67	3.86	4.07	4.04	2.99	2.5	3.5	3.25	3.62	3.27	5.08	4.91	19.6	19.9	19	19.4	193	51
42	1	1	42	1.6	Chronic	Chronic gastritis, hiatal hernia	1	30	2	0	4	6	0	nolotil, maxalmax	no	48.6	34.4	25.4	3	1.9	19	18	2	60	45	45	80	232		1.31	1.36	1.36	1.56	1.43	1.76	1.22	1.62	1.47	2.27	2.12	2.3	2.6	2.17	19.4	20.7	16.3	16.7	103	56
64	1	1	60	1.63	No (non-associated headache)	No	1	70	0	2	0.5	7	1	Triptizol	Triptizol, sodium naproxen	63.3	39.9	33.6	7	2.1	23.8	41	0	0	0	0	5	5		1.75	2.43	1.25	1.9	2.11	2.24	1.37	1.78	1.73	1.85	1.78	2.08	2.44	2.45	25.7	26.2	25.3	25.7	101	75
65	1	1	35	1.52	Chronic	Crohn's disease	0	27	11	1	9	7.5	4	Alarinumab (Crohn), triptizol 25mg, enantyum	triptizol 25mg, enantyum	65.2	39.5	36.2	6	2.1	28.2	35	11	3	3	7	3	27		1.71	1.54	1.54	1.45	1.41	1.62	1.32	1.28	2.31	2.51	1.72	1.66	2.53	2.98	14.9	15.4	13.1	13.6	210	45
28	1	1	52	1.55	Confirm	Thyroid surgery 2019, osteoporosis, hypercalcaemia	1	17	0	0	23	6	1	speedyfen	levothyroxine, ceroaced	62.8	40.4	32.3	7	2.2	26.1	27	0	2	4	1	0	7		0.535	0.775	1.255	1.55	1.23	1.365	0.89	1.06	1.585	1.215	1.705	1.205	1.505	1.72	24.6	24.2	26.6	26.1	149	69
2	1	2	52	158	Chronic	no (menopause), nephrostomy	This morning (morning + habitual)	10	0	1	30	8	Has not had one	Nolotil (2x/day) + Botox	yes (today nolotil)	61.3	39.3	32.4	6	2.1	24.6	38	0	4	10	15	3	32		1.3	1.755	2.78	2.54	2.15	1.75	1.225	1.195	1.47	2.425	2.115	2.085	4.475	3.05	22.6	25.3	25.4	26.5	103	56
59	1	1	45	1.63	Chronic	Type II diabetes, HTN, asthma	0	20	0	2	1	7	6	imigran, naproxen, almogran	No	67	42	34	6	2.3	25.2	22	0	12	0	6	4	22		2.43	1.75	2.31	2.81	3.05	3.53	2.38	2.17	3.44	3.71	2.51	2.62	4.46	6.01	19.2	19.3	13.6	13.8	120	56
18	1	1	25	1.64	Chronic	Vomiting	No	12	8	1	9	8	12	Nervibolol (1 tablet/day)	Nervibolol (1 tablet/day)	83.7	43.5	45.2	8	2.3	32.3	17	5	3	4	4	2	18		0.81	0.92	0.91	0.785	1.07	1.15	0.92	1.115	0.505	0.505	1.085	1.25	1.65	1.85	24.05	24.4	23.6	24.1	132	45
34	2	1	54	1.8	Chronic	AVM: Arteriovenous malformation	2	60	0	0	15	5	1	Depquine (antiepileptic), Cinosal, Triptizol	Depquine (antiepileptic), Cinosal, Triptizol	66.3	57.2	9.3	5	3	20.5	12	0	25	0	25	0	50		2.23	2	2.04	2.14	2.76	3.2	2.84	3.52	4.02	4	3.12	3.59	4.29	5.12	24.05	24.9	29.3	29.7	120	40
58	1	1	58	1.67	Chronic	Anxiety crisis, Hypercholesterolaemia	6	90	0	1	49	8	0	atorvastatin, tranxilium	No	95.5	45	50.4	14	2.4	34.2	25	3	0	2	2	2	9		2.38	1.88	2.03	2.1	2.1	3	3.19	2.74	4.6	4.2	3.14	2.77	6.19	5.49	21.1	21.6	18.6	19.3	211	120
69	1	2	39	1.66	Chronic	none	1	60	6	0	27	8	3	paracetamol, enantium, triptans	paracetamol and enantium	56.4	41.3	22.8	2	2.2	20.5	16	3	15	2	15	3	38		0.76	0.82	0.42	0.63	0.6	0.69	0.38	0.95	1.04	0.97	0.97	0.9	5.87	5.37	31.3	32	28.6	29	100	70
29	1	1	55	1.64	Chronic	Fibromyalgia, Chronic Fatigue Syndrome, stroke 2 years ago	0	12	0	0	43	8	10		No	61.8	36.5	37.2	7	2	23	16	18	10	9	12	12	61		0.25	0.345	0.52	0.48	0.76	0.47	0.74	0.745	0.86	0.875	0.925	0.945	1.82	2.175	19.7	18.75	12.9	12.75	142	56
52	1	1	51	1.63	Chronic	Hypothyroidism	2	16	0	0	41	6	0	relpax	relpax	60.6	38.4	33.3	2.1	6	22.8	25	0	0	0	0	0	0		1.47	1.87	0.9	1.05	0.84	0.95	1.2	1.31	0.83	1.11	1.63	1.86	4.06	4.26	22.75	24.1	19.3	21	120	75
62	1	1	46	1.6	Chronic	Hypothyroidism	0	35	0	2	40	9	20	eutirox, topamax,	eutirox, topamax,	53.4	34.8	31.5	5	1.9	20.9	23	0	0	0	0	0	0		1.74	1.85	1.87	2.79	2.63	2.75	2.32	2.42	3.61	4.05	2.45	2.45	4.53	6.05	19.3	20.3	17.7	18.8	120	56
39	1	1	45	1.71	Chronic	No	0	15	0	1	5	6	3	Triptizol, ajobi, trictal	no	105.3	47.9	52.1	13	2.6	36	31	2	4	3	3	1	13		1.65	1.47	1.95	2.42	2.11	2.92	1.7	2.39	2	1.73	2.55	2.46	3.64	4.05	25.8	26.5	22.6	24.6	186	67
72	1	1	61	1.77	Chronic	Ovary and uterus removal, reflux, allergic	1	7	0	2	12	5	0	Diaxin, tenormin, omeoprazol, diazepam	None	89.5	44.3	47.9	11	2.4	28.6	35	0	20	15	20	40	95		1.51	1.88	1.05	1.15	1.42	1.86	1.65	1.7	1.78	2.52	2.65	2.5	2.77	3.4	23.95	24.1	23.75	24.6	200	50
56	1	1	66	1.57	Chronic	Hypothyroidism, HTN, gluten intolerance	0	34	0	1	50	9	35	triptizol, zomil	no	80	42.6	43.8	12	2.3	32.4	34	0	30	0	0	5	35		1.22	1.4	1.27	1.94	1.36	1.38	2.07	1.73	2.18	3.76	2.71	2.8	4.51	4.43	23.05	24.4	15.15	16.1	211	38
68	1	1	42	1.63	Chronic	Hypotensive	1	45	4	2	30	7	1	Almogran, maxalt, naproxeno, botox,	Almogran, naproxeno	67.9	36.2	41.1	6	2.2	25.6	33	5	11	20	0	3	39		1.26	1.49	1.03	1.31	1.16	1.38	1.19	1.44	2.16	1.5	2.1	2.09	2.9	2.28	26.4	26.6	25.4	26.7	150	40
13	1	1	33	163	Chronic	Left vestibular injury	No	8	0	0	1	6	30	Enantium + Tristan + Maxal (when having attack)	Enantium	53	42	16.5	1	2.3	19.9	22	0	0	0	0	0	0		0.87	0.795	0.565	0.665	0.575	0.71	0.78	0.89	1	1	1.115	1.1	1.035	1.265	13.6	14.2	12.8	13.6	136	34
19	1	1	44	1.68	Chronic	Vertigo	no	18	7	0	2	6	2	None	Tranquimazin	51.8	38.2	22.4	3	2.1	18.4	30	6	9	15	6	15	51		1.42	2.045	0.36	0.745	0.71	0.38	1.25	1.47	1.85	1.85	1.25	1.58	2.74	2.8	26.6	27.2	25.8	26.3	65	54
6	1	1	43	160	Chronic	yes	None	9	1	1	15	8	None	None	None	62.2	42.6	27.8	4	2.3	24.3	22	1	26	5	28	2	62		1.26	1.59	1.47	1.255	1.425	2.05	1.185	1.295	1.8	1.945	2.115	1.99	2.01	2.25	27.95	29.9	19.95	21.5	130	31
37	1	1	45	1.65	Chronic	Type II diabetes, HTN, fibromyalgia, diabetic neuropathy, personality disorder, depression, post-traumatic stress	0	10	8	1	30	8	3	toxina botulinica, cibelium	traumadol	99.9	50	47.3	12	2.7	36.7	43	0	0	20	10	0	30		0.68	0.58	0.52	0.42	0.56	0.62	0.78	0.58	0.79	0.54	0.7	0.68	1.39	1.58	16.5	17.1	17.65	18.1	143	56
50	1	1	56	1.48	Chronic	no	0	42	0	0	5	8	3	enantium, naproxen	Enantium	46.5	31.9	27.7	5	1.7	21.2	35	0	0	39	30	7	76		0.81	0.69	0.58	0.66	0.83	0.92	0.98	1.03	0.84	0.67	0.93	0.94	1.39	1.29	16.25	16.7	16.65	17.2	133	43
9	1	1	48	155	Chronic	no	This morning	90	9	0	41	8	8	Triptan (1/day)	Yes (triptan)	60.3	40.6	29.2	5	2.2	25.1	19	6	0	0	0	7	13		1.08	1.3	1.04	1.16	1.24	1.67	1.17	1.34	1.605	1.805	1.62	1.385	1.57	1.375	23.4	25.6	20.55	21.8	100	55
45	1	1	51	1.68	Chronic	Hypercholesterolaemia	0	60	0	0	15	9	5	botox, nolotil, adolonta, enantium	no	86.8	49.6	39.8	9	2.6	30.7									1.63	1.72	1.64	1.84	1.58	3.74	2.09	2.76	2.49	3.22	3.26	2.88	4.67	4.69	19.45	19.8	18.9	19.4	150	66
[truncated: 5 more columns]
